# Supplementary material for: Actin–Microtubule Crosstalk Imparts Stiffness to the Contractile Ring in Fission Yeast
Source: Cells. 2023 Mar 16;12(6):917. doi: 10.3390/cells12060917 (PMC10047812; doi:10.3390/cells12060917)
Supplement: Supplementary file 1 [file cells-12-00917-s001.zip]

Archive with 1 entries (1 files):
- cells-2286900-supplementary.pdf
